# Supplementary material for: Chemical Composition and Nutritional Profile of Quinoa Sourdough Enriched with Quinoa Malts
Source: Molecules. 2025 Sep 8;30(17):3653. doi: 10.3390/molecules30173653 (PMC12429945; doi:10.3390/molecules30173653)
Supplement: Supplementary file 1 [file molecules-30-03653-s001.zip]

Archive with 1 entries (1 files):
- molecules-3793774-supplementary.xlsx
