# Supplementary material for: Chemical Composition and Nutritional Profile of Quinoa Sourdough Enriched with Quinoa Malts
Source: Molecules. 2025 Sep 8;30(17):3653. doi: 10.3390/molecules30173653 (PMC12429945; doi:10.3390/molecules30173653)
Supplement: Supplementary file 1 [file molecules-30-03653-s001.zip › molecules-3793774-supplementary.xlsx]

## Sheet: Arkusz1
	Table S1. Volatile compounds identified in quinoa sourdoughs with retention times, odor thresholds, odor descriptors, and corresponding references
	Retention time	Kovats Index (Experimental)	Literature Kovats Index	Compound	Primary quantification Ions (NIST 2019)	Flavour threshhold (ppm)	Perceived Aroma	Reference for flavour threshold	Reference for Kovats Index
	4.557	844	850	1-Hexanol	56, 69	0.006-0.01	fruity, alcoholic, sweet, etherial,	https://pubchem.ncbi.nlm.nih.gov/compound/8103 (accessed date: 09.06.25)	[53]
	6.443	966	969	1-Heptanol	55, 57, 70	0.0048	fruity, citrusy, floral,	https://www.chemicalbook.com/ProductChemicalPropertiesCB0342528_EN.htm (accessed date: 09.06.25)	[54] .
	6.570	984	981	Phenol	94 (M⁺), 65	0.006–0.024	phenolic, plastic, rubbery,	https://pubchem.ncbi.nlm.nih.gov/compound/Phenol (accessed date: 09.06.25)	[55]
	6.630	988	986	1-Octen-3-ol	57, 43, 69	5	fungal, mushroomy,	https://www.scentspiracy.com/fragrance-ingredients/p/1-octen-3-ol (accessed date: 09.06.25)	[56]
	6.825	1000	996	Furan, 2-pentyl-	81 (base peak), 96	0.1-0.2	fruity, beany, earthy,	https://www.thegoodscentscompany.com/data/rw1028621.html (accessed date: 09.06.25)	[57]
	6.871	1004	1003	5-Hepten-2-ol, 6-methyl-	55, 70, 41	0.05-0.2	sweet, oily, coriander,	https://www.perfumerflavorist.com/flavor/ingredients/article/21856893/flavor-bites-6methyl-5hepten2ol (accessed date: 09.06.25)	[58]
	6.937	1009	997	Butanoic acid, butyl ester	73 (–C3H7), 74 (M⁺)	0.087-1.0	fruity, banana, pineapple,	https://www.chemicalbook.com/ProductChemicalPropertiesCB8376985_EN.htm (accessed date: 09.06.25)	[59]
	6.985	1014	1006	Hexanoic acid, ethyl ester	88 (–C2H5), 101	0.12	fruity, waxy, sweet,	https://www.flavoractiv.com/product/ethyl-hexanoate-flavour-standard-2/ (accessed date: 09.06.25)	[60]
	7.127	1022	1020	Hexanoic acid	60 (–OH), 43, 88 (M⁺)	0.1-0.5	datty, cheesy,	[50]	[61]
	7.570	1043	1045	1-Hexanol, 2-ethyl-	55, 43, 70	0.013	citrusy,	https://www.chemicalbook.com/ProductChemicalPropertiesCB1394458_EN.htm (accessed date: 09.06.25)	[62]
	7.609	1045	1037	D-Limonene	68, 93, 136 (M⁺)	0.038	citrusy, orange, sweet,	https://www.chemicalbook.com/ProductChemicalPropertiesCB2178358_EN.htm (accessed date: 09.06.25)	[63]
	7.665	1049	1046	Eucalyptol	108 (M⁺), 81	0.0011	eucalyptus, herbal, camphoreous	[51]	[56]
	8.555	1084	1092	Phenol, 2-methoxy-	124 (M⁺), 109, 94	0.02-0.05	floral, spicy, smoky	https://19january2017snapshot.epa.gov/sites/production/files/2016-09/documents/phenol.pdf (accessed date: 09.06.25)	[64]
	9.053	1105	1102	Nonanal	55, 70, 56 (M⁺)	0.00034	waxy, aldehydic, rose,	https://www.chemicalbook.com/ProductChemicalPropertiesCB2667328_EN.htm (accessed date: 09.06.25)	[65]
	9.186	1111	1114	Phenylethyl Alcohol	91 (benzyl fragment), 105 (M⁺)	7.02	floral	https://pubchem.ncbi.nlm.nih.gov/compound/Phenylethyl-alcohol (accessed date: 09.06.25)	[65]
	10.316	1194	1191	Octanoic acid	60, 43, 128 (M⁺)	0.05-0.1	fatty, waxy, rancid,	[50]	[66]
	10.958	1225	1214	Decanal	57, 70, 142 (M⁺)	0.0004	aldehydic, orange-peel, waxy,	https://www.chemicalbook.com/ProductChemicalPropertiesCB2208008_EN.htm (accessed date: 09.06.25)	[67]
	12.014	1309	1297	Nonanoic acid	60, 43, 156 (M⁺)	0.05-0.1	waxy, cheesy,	[50]	[66]
	13.682	1399	1402	n-Decanoic acid	60, 43, 172 (M⁺)	0.05-0.1	rancid, fatty,	[50]	[68]
	13.729	1401	1397	Decanoic acid, ethyl ester	101 (–C2H5), 156	0.05-0.1	waxy, fruity, apple, grape,	[50]	[54]
	14.085	1418	1412	Dodecanal	57, 43, 184 (M⁺)	0.0005-0.0015	soapy, waxy, aldehydic,	https://www.chemicalbook.com/ChemicalProductProperty_EN_CB1190614.htm (accessed date: 09.06.25)	[65]
	14.667	1440	1449	(3R,3aR,7R,8aS)-3,8,8-Trimethyl-6-methyleneoctahydro-1H-3a,7-methanoazulene	204 (M⁺), 189, 161, 133	n.d.	n.d.		[69]
	14.826	1477	1469	1H-Benzocycloheptene, 2,4a,5,6,7,8,9,9a-octahydro-3,5,5-trimethyl-9-methylene-, (4aS-cis)- (alpha-himachalene)	204 (M⁺), 189, 161, 119	0.2	n.d.	[52]	[70]
	16.545	1605	1611	2-Tetradecanol	75, 55, 43	n.d.	alcoholic,		[71]
	19.636	1780	1787	Tetradecanoic acid	60, 43, 228 (M⁺)	0.05-0.1	waxy, fatty, pineapple, citrus peel	[50]	[72]
